# Supplementary material for: Periodic Structural Defects in Graphene Sheets Engineered via Electron Irradiation
Source: Micromachines (Basel). 2022 Oct 3;13(10):1666. doi: 10.3390/mi13101666 (PMC9606931; doi:10.3390/mi13101666)
Supplement: Supplementary file 1 [file micromachines-13-01666-s001.zip]

Archive with 1 entries (1 files):
- micromachines-1928019 - supplementary.pdf
